# Supplementary material for: Identification and Transcriptome Analysis of a Novel Allelic Mutant of NAL1 in Rice
Source: Genes (Basel). 2024 Mar 2;15(3):325. doi: 10.3390/genes15030325 (PMC10970654; doi:10.3390/genes15030325)
Supplement: Supplementary file 1 [file genes-15-00325-s001.zip]

Archive with 2 entries (2 files):
- Supporting Information FigS1-S4.pdf
- Supporting Information Table S1-S8.pdf
